# Supplementary material for: Single Crystal Perovskite/Graphene Self-Driven Photodetector with Fast Response Speed
Source: Materials (Basel). 2024 May 28;17(11):2599. doi: 10.3390/ma17112599 (PMC11173920; doi:10.3390/ma17112599)
Supplement: Supplementary file 1 [file materials-17-02599-s001.zip]

Archive with 1 entries (1 files):
- materials-2998944-supplementary.pdf
